# Supplementary material for: A new approach to chromosome-wide analysis of X-linked markers identifies new associations in Asian and European case-parent triads of orofacial clefts
Source: PLoS One. 2017 Sep 6;12(9):e0183772. doi: 10.1371/journal.pone.0183772 (PMC5587310; doi:10.1371/journal.pone.0183772)
Supplement: S1 Table — (This supplementary table is provided separately as an MS Excel file.) (XLSX) [file pone.0183772.s001.xlsx]

## Sheet: Ark1
Analysis type	Population	Model/Sex	Cleft type	Position	SNP ID	Chromosomal band location a	Mendelian errors	Q-value	P-value	HWE P-value	Reference allele/haplotype	Best-allele/haplotype	RR (single-dose)	P-value
Single-marker	Asian	No X-inactivation	CL/P	68235478	rs5981162	Xq13	0	0.00619	0.000000543	0.63	G	c	0.56 (0.45-0.71)	0.00000074
Single-marker	Asian	No X-inactivation	CL/P	148456825	rs35884642	Xq28	0	0.0623	0.0000273	0.34	T	a	1.8 (1.4-2.4)	0.000026
Single-marker	Asian	No X-inactivation	CL/P	148461832	rs17252760	Xq28	0	0.0623	0.00002	0.34	C	g	1.8 (1.4-2.4)	0.000022
Single-marker	Asian	No X-inactivation	CL/P	148493841	rs5980360	NA	1	0.0623	0.0000244	0.22	A	t	1.8 (1.4-2.4)	0.000025
Single-marker	Asian	No X-inactivation	CL/P	148515514	rs4843989	Xq28	1	0.0623	0.0000244	0.22	C	g	1.8 (1.4-2.4)	0.000025
Single-marker	Asian	X-inactivation	CL/P	68235478	rs5981162	Xq13	0	0.00146	0.000000134	0.63	G	c	0.68 (0.59-0.79)	0.00000033
Single-marker	Asian	X-inactivation	CL/P	77899550	rs5959189	Xq21.1	0	0.0623	0.0000236	0.31	G	c	0.64 (0.51-0.79)	0.000063
Single-marker	Asian	X-inactivation	CL/P	77922007	rs5912644	Xq21.1	0	0.0623	0.0000256	0.17	C	g	0.63 (0.5-0.79)	0.00008
Single-marker	Asian	X-inactivation	CL/P	148456825	rs35884642	Xq28	0	0.0623	0.0000286	0.34	T	a	1.4 (1.2-1.7)	0.000023
Single-marker	Asian	X-inactivation	CL/P	148461832	rs17252760	Xq28	0	0.0623	0.0000203	0.34	C	g	1.4 (1.2-1.7)	0.000012
Single-marker	Asian	X-inactivation	CL/P	148493841	rs5980360	NA	1	0.0638	0.000041	0.22	A	t	1.4 (1.2-1.6)	0.000025
Single-marker	Asian	X-inactivation	CL/P	148515514	rs4843989	Xq28	1	0.0638	0.000041	0.22	C	g	1.4 (1.2-1.6)	0.000025
Haplotype	Asian	No X-inactivation	CL/P	87711081	rs5942424-rs2206685-rs12556066-rs10521385	Xq21.3	0	0.0754	0.0000101	0.017	C-G-T-G	g-G-T-G	1.9 (1.4-2.6)	0.000062
Haplotype	Asian	No X-inactivation	CL/P	117992813	rs3813933-rs16995350-rs5909580-rs5956095	Xq24	0	0.0754	0.0000176	0.1	T-T-C-G	a-T-C-c	1.6 (1.2-2.1)	0.0013
Haplotype	Asian	No X-inactivation	CL/P	148458212	rs478654-rs5980487-rs17252760-rs5980360	Xq28	2	0.0754	0.0000238	0.92	G-A-C-A	G-A-g-t	1.8 (1.4-2.5)	0.000026
Haplotype	Asian	No X-inactivation	CL/P	148458377	rs5980487-rs17252760-rs5980360-rs4843989	Xq28	2	0.0754	0.0000245	0.34	A-C-A-C	A-g-t-g	1.8 (1.4-2.4)	0.000027
Haplotype	Asian	X-inactivation	CL/P	68235478	rs5981162-rs5980793-rs5981169-rs5937153	Xq13	0	0.0717	0.0000331	0.23	G-C-C-T	c-C-C-T	0.69 (0.59-0.81)	0.0000037
Haplotype	Asian	X-inactivation	CL/P	77899550	rs5959189-rs5959190-rs3123295-rs3132267	Xq21.1	0	0.0717	0.0000284	0.034	G-G-A-C	c-t-A-C	0.63 (0.5-0.78)	0.000032
Haplotype	Asian	X-inactivation	CL/P	77901602	rs5959190-rs3123295-rs3132267-rs5912644	Xq21.1	0	0.0717	0.000035	0.034	G-A-C-C	t-A-C-g	0.61 (0.49-0.77)	0.000031
Haplotype	Asian	X-inactivation	CL/P	77904174	rs3123295-rs3132267-rs5912644-rs4263894	Xq21.1	0	0.0717	0.0000164	0.034	A-C-C-G	A-C-g-c	0.62 (0.49-0.78)	0.000043
Haplotype	Asian	X-inactivation	CL/P	148458212	rs478654-rs5980487-rs17252760-rs5980360	Xq28	2	0.0717	0.0000218	0.92	G-A-C-A	G-A-g-t	1.4 (1.2-1.7)	0.000013
Haplotype	Asian	X-inactivation	CL/P	148458377	rs5980487-rs17252760-rs5980360-rs4843989	Xq28	2	0.0717	0.0000269	0.34	A-C-A-C	A-g-t-g	1.4 (1.2-1.7)	0.000016
Haplotype	Asian	X-inactivation	CL/P	148411484	rs648923-rs584058-rs35884642-rs693616	Xq28	9	0.0781	0.0000636	0.34	C-A-T-A	C-A-a-t	1.4 (1.2-1.7)	0.0000085
Haplotype	Asian	X-inactivation	CL/P	148412774	rs584058-rs35884642-rs693616-rs478654	Xq28	9	0.0781	0.0000585	0.34	A-T-A-G	A-a-t-G	1.4 (1.2-1.7)	0.0000078
Haplotype	Asian	X-inactivation	CL/P	148456825	rs35884642-rs693616-rs478654-rs5980487	Xq28	10	0.0781	0.0000577	0.34	T-A-G-A	a-t-G-A	1.4 (1.2-1.7)	0.0000078
Haplotype	Asian	X-inactivation	CL/P	148457760	rs693616-rs478654-rs5980487-rs17252760	Xq28	10	0.0781	0.0000577	0.66	A-G-A-C	t-G-A-g	1.4 (1.2-1.7)	0.000016
Haplotype	Asian	X-inactivation	CL/P	4724367	rs1918245-rs16981481-rs1527126-rs5915821	Xp22.3	0	0.098	0.000127	0.44	A-A-T-c	t-t-T-c	1.5 (1.2-2)	0.0015
Haplotype	Asian	X-inactivation	CL/P	68232663	rs5980788-rs5981162-rs5980793-rs5981169	Xq13	0	0.098	0.000126	0.23	G-G-C-C	G-c-C-C	0.68 (0.55-0.84)	0.00031
Haplotype	Asian	X-inactivation	CL/P	77922007	rs5912644-rs4263894-rs5912181-rs17324447	Xq21.1	0	0.098	0.000127	0.17	C-G-A-T	g-c-t-T	0.62 (0.49-0.78)	0.000062
Haplotype	Asian	X-inactivation	CL/P	77950411	rs4263894-rs5912181-rs17324447-rs12851882	Xq21.1	0	0.098	0.000128	0.18	G-A-T-A	c-t-T-A	0.62 (0.49-0.78)	0.000062
Haplotype	Asian	X-inactivation	CL/P	87711081	rs5942424-rs2206685-rs12556066-rs10521385	Xq21.3	0	0.098	0.000105	0.017	C-G-T-G	g-G-T-G	1.5 (1.2-1.8)	0.000024
Haplotype	Asian	X-inactivation	CL/P	148461832	rs17252760-rs5980360-rs4843989-rs12013571	Xq28	1	0.098	0.0001	0.22	C-A-C-A	g-t-g-A	1.4 (1.2-1.7)	0.000037
Haplotype	European	X-inactivation	CPO	124968062	rs639-rs7883922-rs5933188-rs5977810	Xq25	1	0.0584	0.000023	0.017	T-A-A-A	T-A-c-A	1.6 (1.2-2)	0.00016
Haplotype	European	X-inactivation	CPO	125114754	rs10521737-rs5930628-rs5933357-rs5975439	Xq25	0	0.0584	0.0000224	0.0032	T-T-C-T	T-g-g-T	1.6 (1.3-2.1)	0.000057
Haplotype	European	X-inactivation	CPO	125120654	rs5930628-rs5933357-rs5975439-rs10521738	Xq25	2	0.0584	0.0000112	0.0032	T-C-T-T	g-g-T-a	1.6 (1.3-2.1)	0.000068
Haplotype	European	X-inactivation	CPO	125122157	rs5933357-rs5975439-rs10521738-rs12009868	Xq25	2	0.0584	0.00000792	0.0032	C-T-T-T	g-T-a-T	1.6 (1.3-2)	0.00011
Haplotype	European	X-inactivation	CPO	125134170	rs5975439-rs10521738-rs12009868-rs5978005	Xq25	2	0.0584	0.000015	0.0032	T-T-T-A	T-a-T-A	1.6 (1.2-2)	0.00019
Haplotype	European	X-inactivation	CPO	125168119	rs12009868-rs5978005-rs2154173-rs5930646	Xq25	0	0.079	0.0000374	0.0062	T-A-C-T	T-A-g-a	1.5 (1.2-1.9)	0.0006
Haplotype	European	X-inactivation	CPO	125171310	rs5978005-rs2154173-rs5930646-rs1936831	Xq25	0	0.079	0.0000436	0.0012	A-C-T-A	A-g-a-A	1.6 (1.2-2)	0.00017
Haplotype	European	X-inactivation	CPO	125139786	rs10521738-rs12009868-rs5978005-rs2154173	Xq25	2	0.0845	0.0000537	0.0062	T-T-A-C	a-T-A-g	1.6 (1.2-2)	0.00025
Haplotype	European	X-inactivation	CPO	125176231	rs2154173-rs5930646-rs1936831-rs5975460	Xq25	1	0.0845	0.00006	0.0012	C-T-A-C	g-a-A-C	1.6 (1.2-2)	0.00026
Haplotype	European	X-inactivation	CL/P	32262167	rs3788900-rs4829252-rs5927970-rs6527186	Xp21.1	0	0.0548	0.00000441	0.31	C-G-G-T	C-c-c-T	0.42 (0.28-0.61)	0.0000099
Single-marker	Asian	males	CPO	78515834	rs2056918	Xq21.1	0	0.058	0.0000108	0.51	G	c	NA	1
Single-marker	Asian	males	CPO	78569995	rs5959353	Xq21.1	0	0.058	0.0000108	0.51	G	c	NA	1
Single-marker	Asian	males	CPO	149415656	rs500294	Xq28	0	0.058	0.0000153	0.073	g	C	3 (1.8-4.9)	0.00002
Single-marker	Asian	males	CL/P	77899550	rs5959189	Xq21.1	0	0.0236	0.00000238	0.027	G	c	0.32 (0.19-0.54)	0.000022
Single-marker	Asian	males	CL/P	77922007	rs5912644	Xq21.1	0	0.0236	0.00000432	0.0087	C	g	0.32 (0.19-0.55)	0.000039
Single-marker	Asian	males	CL/P	68235478	rs5981162	Xq13	0	0.0246	0.00000673	0.4	G	c	0.49 (0.36-0.68)	0.000015
Haplotype	Asian	males	CPO	78498798	rs1751097-rs2056918-rs5912919-rs1474563	Xq21.1	0	0.0724	0.0000424	0.51	G-G-C-C	G-G-a-g	0.61 (0.18-2)	0.41
Haplotype	Asian	males	CPO	78515834	rs2056918-rs5912919-rs1474563-rs5959348	Xq21.1	0	0.0724	0.0000419	0.51	G-C-C-C	G-a-g-a	0.61 (0.19-1.9)	0.41
Haplotype	Asian	males	CPO	78530923	rs5912919-rs1474563-rs5959348-rs5959349	Xq21.1	0	0.0724	0.0000471	0.55	C-C-C-G	a-g-a-t	0.59 (0.18-1.9)	0.38
Haplotype	Asian	males	CPO	78557496	rs5959348-rs5959349-rs2205675-rs5912942	Xq21.1	0	0.0724	0.0000419	0.64	C-G-C-T	a-t-C-a	0.61 (0.19-1.9)	0.4
Haplotype	Asian	males	CPO	78557743	rs5959349-rs2205675-rs5912942-rs5959353	Xq21.1	0	0.0724	0.0000419	0.51	G-C-T-G	t-C-a-G	0.59 (0.18-2)	0.39
Haplotype	Asian	males	CPO	149415656	rs500294-rs2283746-rs625952-rs655381	Xq28	0	0.0724	0.0000507	0.073	g-T-G-T	C-a-G-a	4.7 (2.1-10)	0.00018
Haplotype	Asian	males	CPO	149418327	rs625952-rs655381-rs480199-rs2266842	Xq28	0	0.0724	0.0000138	0.32	G-T-G-C	G-a-G-C	5.4 (2.4-12)	0.000048
Haplotype	Asian	males	CPO	149420311	rs655381-rs480199-rs2266842-rs109389	Xq28	0	0.0724	0.0000281	0.15	T-G-C-T	a-G-C-a	4.8 (2.1-11)	0.00023
Haplotype	Asian	males	CL/P	77892642	rs3123294-rs5912638-rs5959189-rs5959190	Xq21.1	0	0.0315	0.0000106	0.027	C-C-G-G	C-g-c-t	0.32 (0.18-0.54)	0.000035
Haplotype	Asian	males	CL/P	77899550	rs5959189-rs5959190-rs3123295-rs3132267	Xq21.1	0	0.0315	0.0000131	0.027	G-G-A-C	c-t-A-C	0.31 (0.18-0.52)	0.000013
Haplotype	Asian	males	CL/P	77904174	rs3123295-rs3132267-rs5912644-rs4263894	Xq21.1	0	0.0315	0.0000135	0.0087	A-C-C-G	A-C-g-c	0.3 (0.17-0.53)	0.000024
Haplotype	Asian	males	CL/P	77922007	rs5912644-rs4263894-rs5912181-rs17324447	Xq21.1	0	0.0315	0.000012	0.0087	C-G-A-T	g-c-t-T	0.29 (0.16-0.51)	0.000023
Haplotype	Asian	males	CL/P	77950411	rs4263894-rs5912181-rs17324447-rs12851882	Xq21.1	0	0.0315	0.000012	0.17	G-A-T-A	c-t-T-A	0.29 (0.16-0.51)	0.000023
Haplotype	Asian	males	CL/P	77889511	rs4573413-rs3123294-rs5912638-rs5959189	Xq21.1	0	0.0392	0.0000234	0.027	A-C-C-G	c-C-g-c	0.3 (0.17-0.52)	0.000017
Haplotype	Asian	males	CL/P	77901602	rs5959190-rs3123295-rs3132267-rs5912644	Xq21.1	0	0.0392	0.0000229	0.0087	G-A-C-C	t-A-C-g	0.3 (0.17-0.52)	0.00002
Haplotype	Asian	males	CL/P	77910742	rs3132267-rs5912644-rs4263894-rs5912181	Xq21.1	0	0.0495	0.0000339	0.0087	C-C-G-A	C-g-c-t	0.28 (0.16-0.5)	0.000019
Haplotype	Asian	males	CL/P	77894112	rs5912638-rs5959189-rs5959190-rs3123295	Xq21.1	0	0.0527	0.0000406	0.027	C-G-G-A	g-c-t-A	0.32 (0.19-0.55)	0.000026
Haplotype	Asian	males	CL/P	77954300	rs5912181-rs17324447-rs12851882-rs4313292	Xq21.1	0	0.0693	0.0000593	0.17	A-T-A-C	t-T-A-C	0.32 (0.19-0.55)	0.000032
Haplotype	European	males	CL/P	32262167	rs3788900-rs4829252-rs5927970-rs6527186	Xp21.1	0	0.0551	0.00000452	0.22	C-G-G-T	C-c-c-T	0.1 (0.032-0.33)	0.00016
Haplotype	European	males	CL/P	32255487	rs3788899-rs3788900-rs4829252-rs5927970	Xp21.1	0	0.0644	0.0000123	0.77	T-C-G-G	g-C-c-c	0.053 (0.007-0.38)	0.0039
Haplotype	European	males	CL/P	37076352	rs5917959-rs5963896-rs12353703-rs5917507	Xp21.1	0	0.0644	0.0000211	0.94	A-T-C-C	t-a-g-a	0.95 (0.67-1.4)	0.76
Haplotype	European	males	CL/P	37082753	rs5963896-rs12353703-rs5917507-rs5917197	Xp21.1	0	0.0644	0.0000211	0.47	T-C-C-C	a-g-a-g	0.95 (0.67-1.4)	0.76
				a Chromosomal band location was determined using NCBI’s Variation Viewer Tool available at https://www.ncbi.nlm.nih.gov/variation/view/. NA: No information available in the database for this SNP.
